# Supplementary material for: PIK3CA Mutations Downregulate PPT1 to Promote Adipogenesis by Suppressing P300 Depalmitoylation and Phase Separation
Source: Adv Sci (Weinh). 2026 Jan 29;13(19):e23139. doi: 10.1002/advs.202523139 (PMC13045223; doi:10.1002/advs.202523139)
Supplement: Supplementary file 2 — Supplemental File 2: advs74036‐0002‐Tables.zip. [file ADVS-13-e23139-s001.zip]

Archive with 3 entries (3 files):
- Table S3.docx
- Table S1.xls
- Table S2.docx
