# Supplementary material for: PIK3CA Mutations Downregulate PPT1 to Promote Adipogenesis by Suppressing P300 Depalmitoylation and Phase Separation
Source: Adv Sci (Weinh). 2026 Jan 29;13(19):e23139. doi: 10.1002/advs.202523139 (PMC13045223; doi:10.1002/advs.202523139)
Supplement: Supplementary file 2 — Supplemental File 2: advs74036‐0002‐Tables.zip. [file ADVS-13-e23139-s001.zip › Table S1.xls]

## Sheet: Sheet1
Table S1: Clinical information of patients with FIL and patients in control group
Patient No.	Sex	Age	Side	Diagnosis	Specimen	Group	Application
1	Male	2	Right	Facial infiltrating lipomatosis	Adipose tissue of lipomatosis	FIL	ASPCs isolation, WB,RT-qPCR
2	Female	7	Left	Facial infiltrating lipomatosis	Adipose tissue of lipomatosis	FIL	Oil Red O staining, IHC
3	Female	5	Left	Facial infiltrating lipomatosis	Adipose tissue of lipomatosis	FIL	ASPCs isolation, WB,RT-qPCR,Oil Red O staining, IHC
4	Female	4	Right	Facial infiltrating lipomatosis	Adipose tissue of lipomatosis	FIL	ASPCs isolation, WB,RT-qPCR
5	Female	16	Left	Facial infiltrating lipomatosis	Adipose tissue of lipomatosis	FIL	ASPCs isolation, RT-qPCR
6	Male	5	Right	Facial infiltrating lipomatosis	Adipose tissue of lipomatosis	FIL	ASPCs isolation, RT-qPCR
7	Female	18	Left	Facial infiltrating lipomatosis	Adipose tissue of lipomatosis	FIL	ASPCs isolation, RT-qPCR,IHC
8	Female	17	Left	Facial infiltrating lipomatosis	Adipose tissue of lipomatosis	FIL	ASPCs isolation, RT-qPCR,IHC
9	Male	23	Right	Facial infiltrating lipomatosis	Adipose tissue of lipomatosis	FIL	ASPCs isolation, WB,RT-qPCR
10	Female	6	Right	Facial infiltrating lipomatosis	Adipose tissue of lipomatosis	FIL	ASPCs isolation, RT-qPCR
11	Female	15	Right	Facial infiltrating lipomatosis	Adipose tissue of lipomatosis	FIL	ASPCs isolation, RT-qPCR,Oil Red O staining,
12	Male	7	Left	Facial infiltrating lipomatosis	Adipose tissue of lipomatosis	FIL	ASPCs isolation, RT-qPCR,Oil Red O staining,
13	Male	9	Right	Facial infiltrating lipomatosis	Adipose tissue of lipomatosis	FIL	Oil Red O staining, IHC
14	Male	13	Left	Facial infiltrating lipomatosis	Adipose tissue of lipomatosis	FIL	ASPCs isolation, WB,RT-qPCR,Oil Red O staining, IHC
15	Male	9	Right	Facial infiltrating lipomatosis	Adipose tissue of lipomatosis	FIL	ASPCs isolation, WB,RT-qPCR,Oil Red O staining, IHC
16	Female	8	Right	Facial infiltrating lipomatosis	Adipose tissue of lipomatosis	FIL	ASPCs isolation, WB,RT-qPCR
17	Female	7	Left	Facial infiltrating lipomatosis	Adipose tissue of lipomatosis	FIL	ASPCs isolation, WB,RT-qPCR,Oil Red O staining, IHC
18	Male	14	Right	Facial infiltrating lipomatosis	Adipose tissue of lipomatosis	FIL	ASPCs isolation, WB, RT-qPCR,Oil Red O staining, IHC
19	Female	8	Left	Facial infiltrating lipomatosis	Adipose tissue of lipomatosis	FIL	ASPCs isolation, WB, RT-qPCR,IHC
20	Male	22	Right	Facial infiltrating lipomatosis	Adipose tissue of lipomatosis	FIL	ASPCs isolation, WB, RT-qPCR,Oil Red O staining, IHC
21	Female	6	Left	Pigmented nevus	Normal adipose tissue beyond the margins of the lesion	Control	ASPCs isolation, WB,Oil Red O staining, RT-qPCR
22	Male	5	Left	Pigmented nevus	Normal adipose tissue beyond the margins of the lesion	Control	ASPCs isolation, WB,Oil Red O staining, RT-qPCR
23	Male	3	Left	Pigmented nevus	Normal adipose tissue beyond the margins of the lesion	Control	ASPCs isolation, WB,IHC,RT-qPCR
24	Male	6	Right	Pigmented nevus	Normal adipose tissue beyond the margins of the lesion	Control	ASPCs isolation, WB,RT-qPCR,Oil Red O staining,IHC
25	Female	8	Left	Pigmented nevus	Normal adipose tissue beyond the margins of the lesion	Control	ASPCs isolation, WB,IHC,RT-qPCR
26	Female	11	Left	Pigmented nevus	Normal adipose tissue beyond the margins of the lesion	Control	ASPCs isolation, WB,RT-qPCR,IHC
27	Male	15	Left	Pigmented nevus	Normal adipose tissue beyond the margins of the lesion	Control	ASPCs isolation, WB,IHC,RT-qPCR
28	Female	6	Right	Pigmented nevus	Normal adipose tissue beyond the margins of the lesion	Control	ASPCs isolation, WB,IHC,RT-qPCR,Oil Red O staining,
29	Male	5	Left	Pigmented nevus	Normal adipose tissue beyond the margins of the lesion	Control	Oil Red O staining,IHC
30	Male	9	Left	Pigmented nevus	Normal adipose tissue beyond the margins of the lesion	Control	ASPCs isolation, RT-qPCR,Oil Red O staining,
31	Female	8	Right	Pigmented nevus	Normal adipose tissue beyond the margins of the lesion	Control	ASPCs isolation, RT-qPCR
32	Male	7	Right	Pigmented nevus	Normal adipose tissue beyond the margins of the lesion	Control	Oil Red O staining,IHC
33	Female	13	Right	Pigmented nevus	Normal adipose tissue beyond the margins of the lesion	Control	IHC
